# Supplementary material for: Burden and Determinants of Adverse Effects from Antiseizure Medications: Insights from Saudi Cohort
Source: Medicina (Kaunas). 2026 Feb 23;62(2):419. doi: 10.3390/medicina62020419 (PMC12942135; doi:10.3390/medicina62020419)
Supplement: Supplementary file 1 [file medicina-62-00419-s001.zip]

Archive with 1 entries (1 files):
- medicina-4091331-supplementary.pdf
